# Supplementary material for: Azithromycin vs. Placebo for the Clinical Outcome in Campylobacter concisus Diarrhoea in Adults: A Randomized, Double-Blinded, Placebo-Controlled Clinical Trial
Source: PLoS One. 2016 Nov 28;11(11):e0166395. doi: 10.1371/journal.pone.0166395 (PMC5125586; doi:10.1371/journal.pone.0166395)
Supplement: S3 File — (XLSX) [file pone.0166395.s003.xlsx]

## Sheet: Ark1
General information and baseline characteristics																	Symptoms at inclusion												Characterisation of diarrhoae at inclusion															Blood tests
Study Treatment	Randomization ID	Hospital/GP	CRF data	Inclusion date	Age	Sex (M/F)	Height (cm)	Weight (kg)	BMI	Comorbidities	ICD-10	Medicine	Smoking status (0=never, 1=previously, 2=smoker)	Alcohol (drinks/week)( (0=0, 1=1-7, 2=8-14, 3=>14)	Travel history (0=no)	Domestic pets	Headache	Fatigue	Sleeping difficulty	Dizzyness	Itchiness	Sensory disturbances	Joint pain	Muscle aches	Backpain	Dyspnoe	Angina pectoris	Sweating	Duration of diarrhoae (days)	Nocturnal diarrhoae (0=no, 1=yes)	Fever (0=no, 1-?=nr. days, C=continued)	Chills	Nausea	Vomiting	Stomach aches	Watery diarrhoae (0=no, 1-?=nr. days)	Mucus in stool	Blood in stool	Maximum nr. stools pr. day	Nr. stool in the last 24 hours	Weightloss (kg) (0=none)	Other symptoms	Relatives with diarrhoae?	CRP	Leu	Na	K	Crea	Mg
Azithomycin	1	GP		2012-03-23	31	M	187	100	28.6	Glomerulonephritis	N05	Triatec 10 mg x 1, Centyl mite (dos?) x 1	0	0	0	Dog	0	4	2	2	0	2	2	2	0	3	0	2	21	1	C	0	0	1	C	21	18	0	20	4	8.2	0	0	5.7	9.3	140	4.3	82	0.86
Azithomycin	5	GP		2012-08-23	69	F	158	54	21.6	Osteoporose, hypercholesterolaemia	M81.9, E78.5	Alendronat 70 mg x 1 ugentligt, Simvastatin 20 mg x 1, Calcichew-D3 1 stk x 1	1	1	0	0	0	0	2	0	0	0	0	0	2	0	0	1	19	1	0	0	C	0	0	0	0	0	6	4	2	0	0	0.5	5.1	142	4.1	52	0.8
Azithomycin	13	GP		2012-10-31	64	M	184	96	28.4	Colon irritable, Hypertension, Hernia	K58, I10, K40	Centyl (dos?) x 1, ramipril (dos?) x 1, Citalopram (dos?) x 1, Lanzoprazol (dos?) x 1	1	3	0	Dog, cat	3	4	3	3	2	3	3	3	3	3	1	0	21	1	0	0	0	0	C	21	5	0	10	10	0	Bloated	0	0.5	9.2	142	4.1	92	0.86
Azithomycin	18	GP		2012-11-22	58	F	168	66	23.4	Depression	F32.9	Combar 120 mg x 1, Aterex 25 mg x 1, Seroquel 200 mg x 1	0	1	0	Cat	1	3	1	0	0	0	0	0	4	0	0	2	17	1	0	C	0	0	0	17	0	0	15	7	0	Fatigue	0	2.2	5.4	142	4	76	0.85
Azithomycin	19	GP		2013-02-21	49	M	168	66	23.4				0	1	0	Rabbit	0	0	0	0	0	0	0	0	0	0	0	0	19	1	0	0	0	0	0	19	0	0	5	4	2	Fatigue	0	0.7	5.3	142	4.4	89	0.84
Azithomycin	21	GP		2013-03-26	66	F	167	58	20.8	Hypertension, TCI	I10, G45.9	Corodil 5 mg x 1, metoprololsuccinat 50 mg x 1, Simvastatin 40 mg x 1, Hjertemagnyl 75 mg x 1, Persantin Retard 200 mg x 1	1	2	Brazil and Argentina	0	1	0	0	0	0	0	0	0	1	0	0	4	16	1	0	0	0	0	C	16	16	2	8	4	0.7	0	0	0.9	7.1	142	4.2	89	0.77
Azithomycin	22	H		2013-03-27	56	M	178	65	20.5	Hypertension, Psoriasis	I10,L40.9	Bisoprolol 5 g x 1, Ramipril 2,5 mg x 1, Spiriva 2 sug x 1, Ventoline 0,2 mg 1 sug pn.	2	2	Norway	Dog	0	3	0	0	4	0	1	0	0	0	0	0	19	1	1	0	0	0	C	19	19	0	8	6	8	0	0	33	7.9	137	3.8	89	0.84
Azithomycin	25	GP		2013-06-05	52	F	165	85	31.2	Depression	F32.8	Sertralin 20 mg x 1	0	1	0	Dog	1	4	4	2	0	0	0	0	0	0	0	0	20	0	0	0	C	0	C	20	0	0	15	12	0	0	0	1	5.2	141	3.8	69	0.8
Azithomycin	27	GP		2013-06-26	41	F	160	53	20.7	Migraine, Acne	G43, L70.0	Accutin 20 mg x 1, Pantoloc 40 mg x 1, Gatro-timelets 1x1	0	1	0	Dog, cat	2	2	2	1	2	2	2	1	2	0	1	0	16	1	0	0	C	0	C	16	4	0	12	9	2	0	0	0.8	8.4	136	4.4	64	0.8
Azithomycin	29	GP		2013-08-22	70	M	171	85	29.4	Hypertension, hypercholesterolaemia	I10, E78.5	Cozaar comp. 100+25 mg x 1, Simvastatin 40 mg x 1, Tenormin 50 mg x 1, Kaleorid 750 mg 2 x 1	0	2	0	0	1	0	0	0	0	0	2	0	0	0	0	0	20	0	0	0	C	0	0	20	0	0	7	5	1	0	0	0.5	7.3	141	3.6	95	0.87
Azithomycin	31	GP		2013-09-20	23	M	175	56	18.3				0	1	0	0	0	0	0	0	0	0	0	0	0	0	0	0	14	1	0	0	0	0	C	14	14	0	5	4	0	0	0	42	6.3	140	4.1	71	0.86
Azithomycin	32	GP		2013-09-23	24	F	163	55	20.7				1	1	0	0	1	2	0	0	0	0	2	2	0	0	0	0	21	0	0	4	0	0	C	21	0	0	7	5	1	Stomach ache, bloated	0	3.8	6.8	139	4	61	0.92
Placebo	2	GP		2012-05-10	40	M	196	105	27.3	Lumbago	M54.5	Ibuprofen 400 mg x 1	1	2	0	Cat, birds	0	9	0	0	0	0	0	0	4	0	0	0	12	1	5	2	C	1	0	5	0	0	7	4	0	0	0	1	5	142	4.4	86	0.9
Placebo	8	GP		2012-09-06	44	F	170	81	28				0	1	0	Cat	0	0	0	0	0	0	0	0	0	0	0	0	21	1	0	0	0	0	C	21	21	0	12	6	3	Fatigue	1	4.5	5.3	138	4	70	0.81
Placebo	9	GP		2012-09-12	34	F	165	M	M	Gatric bypass 2009		B12, Multitabs, Jern C	0	1	0	Dog,fish	0	0	0	0	0	0	0	0	0	0	0	0	12	1	3	3	7	0	C	12	12	0	20	9	0	0	0	5.6	7.5	141	3.6	55	0.84
Placebo	11	GP		2012-09-28	44	F	160	80	31.3			Cipramil 10 mg x 1, Mildin (dos?) x 1, Lanzoprazol 30 mg x 1	1	0	0	0	0	0	0	0	3	0	3	0	0	0	0	2	17	1	C	C	13	1	C	17	17	0	15	4	M		0	13	10.7	139	3.6	47	0.89
Placebo	15	GP		2012-11-09	34	F	170	58	20				2	3	0	0	2	0	0	0	0	0	0	0	3	0	0	1	21	1	0	0	0	0	C	21	21	0	10	4	2	Træthed	0	0.5	5.9	139	3.8	76	0.86
Placebo	16	GP		2012-11-09	18	F	169	64	22.4				0	0	0	Dog	0	0	0	0	0	0	0	0	0	0	0	0	11	1	0	0	C	0	C	11	0	0	5	5	0	Træthed	0	2.7	7.4	141	3.9	68	0.82
Placebo	17	GP		2012-11-16	31	F	172	54	18.3				1	0	0	0	0	0	0	0	0	0	0	0	1	0	0	0	21	0	0	0	0	0	21	21	13	0	4	4	2	0	1	6	8.4	141	3.9	54	0.79
Placebo	20	GP		2013-02-21	31	F	169	65	22.8				0	0	0	Dog	3	3	0	3	0	3	3	3	3	3	3	2	20	0	0	C	C	0	C	20	20	0	4	4	0	0	0	0.5	3.9	141	4.1	68	0.82
Placebo	23	GP		2013-04-25	57	F	156	55	22.6				0	0	0	Dog	2	1	0	0	3	0	0	0	0	0	0	3	14	1	0	0	0	0	C	14	14	0	12	3	0	0	0	2.9	7.1	144	3.5	49	0.76
Placebo	24	H		2013-06-04	83	M	183	97	29	Lymphoma (DSBL), Atrial fibrillation	C83.3, I48	Marevan 2,5 mg x 1, Hjertemagnyl 75 mg x 1, Centyl 1,25 mg x 1, Metoprololsuccinnat 50 + 25 mg, Ramipril 5 mg x 1, Tamsin 0,4 mg x 1, Aciclovir 400 mg x 2, Nozinan 5 mg x 1 , Kinin 200 mg x 1	0	0	0	0	1	1	2	0	0	0	1	0	1	0	0	0	17	1	0	0	0	0	0	17	0	0	25	18	2	0	0	20	5.7	137	3.7	70	0.73
Placebo	26	GP		2013-06-25	22	M	179	75	23.4				0	1	0	Dog	0	2	0	0	0	0	0	0	0	0	0	0	15	0	0	0	3	3	15	15	0	0	6	3	6	0	1	0.5	5	140	4.1	81	0.77
Placebo	33	GP		2013-10-01	23	F	165	60	22				0	1	0	0	1	2	0	0	0	0	0	0	0	0	0	2	21	0	1	0	13	0	C	21	0	0	7	3	1	Stomach aches	0	1.6	5.9	139	4.1	81	0.8
																	Symptoms:
																	0=never
																	1=rarely
																	2=several times a month
																	3=several times a week
																	4=daily
[truncated: 366 more columns]
